# Supplementary material for: Genomic studies controvert the existence of the CUX1 p75 isoform
Source: Sci Rep. 2022 Jan 7;12:151. doi: 10.1038/s41598-021-03930-4 (PMC8741762; doi:10.1038/s41598-021-03930-4)
Supplement: Supplementary file 2 — Supplementary Table S1. [file 41598_2021_3930_MOESM2_ESM.xls]

p200 IP peptide table report from Scaffold
Sequence	Prob	P-score	Observed	Actual Mass	Charge	Delta PPM	Retention Time (minutes)	TIC	Start	Stop	Replicate number	Scan number
(R)ELDATATVLANR(Q)	81%	69.276	637.341	1,272.67	2	-0.06438	44.73	1190210	12	23	mk3-7	17945
(R)ELDATATVLANR(Q)	61%	54.608	637.341	1,272.67	2	-0.06438	44.57	1072110	12	23	mk3-8	17714
(R)LIDVPDPVPALDLGQQLQLK(V)	92%	83.047	1,086.62	2,171.22	2	-0.2403	72.99	5752560	85	104	mk3-8	30726
(R)LHDIETENQK(L)	95%	95.099	613.8042	1,225.59	2	-0.1484	23.41	867801	108	117	mk3-8	5007
(R)LHDIETENQK(L)	88%	91.087	409.5386	1,225.59	3	-0.1533	23.38	2191330	108	117	mk3-8	4994
(R)LHDIETENQK(L)	43%	54.066	409.5386	1,225.59	3	-0.1533	23.39	1028270	108	117	mk3-7	5197
(R)LHDIETENQKLR(E)	61%	63.408	499.267	1,494.78	3	-0.1457	28.32	500775	108	119	mk3-8	7613
(K)IREYEQTLK(N)	82%	79.986	393.8838	1,178.63	3	-0.1085	29.47	5508020	146	154	mk3-8	8327
(K)NQAETIALEK(E)	96%	96.331	558.7984	1,115.58	2	-0.1093	36.82	1863800	155	164	mk3-8	12914
(K)NQAETIALEKEQK(L)	79%	76.073	501.2667	1,500.78	3	-0.1185	31.47	1388780	155	167	mk3-8	9582
(K)LQNDFAEK(E)	97%	109.86	482.7404	963.4662	2	-0.1058	31.07	1412700	168	175	mk3-8	9331
(K)LQNDFAEKER(K)	80%	77.379	417.2106	1,248.61	3	-0.09443	28.4	1080690	168	177	mk3-8	7662
(K)VQSLQTALEK(T)	91%	80.688	558.8166	1,115.62	2	-0.1093	41.01	2331310	197	206	mk3-8	15538
(R)EQLSSANHSLQLASQIQK(A)	90%	94.01	661.3482	1,981.02	3	-0.05449	42.76	2151580	255	272	mk3-8	16617
(R)SSLEVELAAK(E)	91%	80.455	523.79	1,045.57	2	-0.02102	44.74	3476350	286	295	mk3-8	17814
(R)EIAQLVEDVQR(L)	84%	70.1	650.3488	1,298.68	2	-0.1093	50.81	3685790	298	308	mk3-8	21319
(R)EIAQLVEDVQR(L)	75%	64.297	650.3488	1,298.68	2	-0.1093	50.92	2757380	298	308	mk3-7	21482
(R)EIAQLVEDVQR(L)	74%	61.65	650.3488	1,298.68	2	-0.1093	50.95	2802070	298	308	mk3-8	21394
(K)LKGQADYEEVKK(E)	75%	72.958	469.9208	1,406.74	3	-0.162	23.98	1205130	345	356	mk3-8	5297
(R)SLQSENAALR(I)	98%	114.89	544.7884	1,087.56	2	0.01654	32.27	2096210	391	400	mk3-7	10112
(R)SLQSENAALR(I)	97%	101.64	544.7884	1,087.56	2	0.01654	32.14	3263410	391	400	mk3-8	9969
(R)ISNSDLSGSAR(R)	95%	91.584	553.7755	1,105.54	2	-0.001807	26.66	2321660	401	411	mk3-8	6731
(R)ISNSDLSGSAR(R)	69%	60.398	553.7755	1,105.54	2	-0.001807	26.78	804409	401	411	mk3-7	6934
(R)QRENPGQSLNR(L)	61%	63.408	433.5568	1,297.65	3	-0.03696	22.03	1259580	630	640	mk3-8	4430
(R)SILQQAR(R)	90%	99.511	408.2403	814.4661	2	-0.07603	32.57	4195530	708	714	mk3-8	10231
(R)NAASSEEAKAEETGGGK(E)	54%	59.862	545.9201	1,634.74	3	-0.0538	23.96	543356	834	850	mk3-8	5286
(R)VKEVLTDNNLGQR(L)	67%	66.708	495.9388	1,484.79	3	-0.1198	34.56	5096980	1135	1147	mk3-8	11483
(R)VVLAPEEK(E)	93%	86.794	442.758	883.5015	2	-0.09271	33.23	4027850	1249	1256	mk3-8	10648
(R)VVLAPEEK(E)	85%	73.26	442.758	883.5015	2	-0.09271	33.31	2063490	1249	1256	mk3-7	10751
