# Supplementary material for: Genomic studies controvert the existence of the CUX1 p75 isoform
Source: Sci Rep. 2022 Jan 7;12:151. doi: 10.1038/s41598-021-03930-4 (PMC8741762; doi:10.1038/s41598-021-03930-4)
Supplement: Supplementary file 3 — Supplementary Table S2. [file 41598_2021_3930_MOESM3_ESM.xls]

p75 IP peptide table report from Scaffold
Sequence	Prob	P-score	Observed	Actual Mass	Charge	Delta PPM	Retention Time (minutes)	TIC	Start	Stop	Replicate number	Scan number
(R)LHDIETENQK(L)	44%	53.683	409.5386	1,225.59	3	-0.1533	23.62	795569	108	117	mk3-4	4869
