# Supplementary material for: Genomic studies controvert the existence of the CUX1 p75 isoform
Source: Sci Rep. 2022 Jan 7;12:151. doi: 10.1038/s41598-021-03930-4 (PMC8741762; doi:10.1038/s41598-021-03930-4)
Supplement: Supplementary file 4 — Supplementary Table S3. [file 41598_2021_3930_MOESM4_ESM.xls]

p200 Lysate peptide table report from Scaffold
Sequence	Prob	P-score	Observed	Actual Mass	Charge	Delta PPM	Retention Time (minutes)	TIC	Start	Stop	Replicate number	Scan number
(R)ELDATATVLANR(Q)	51%	52.705	637.341	1,272.67	2	-0.06438	35.24	1.49E+07	12	23	mk1-2	19016
(K)APDVEQAIEVLTR(S)	77%	65.395	720.8883	1,439.76	2	-0.1124	60.43	5502160	273	285	mk1-2	35542
(R)SSLEVELAAK(E)	67%	59.368	523.79	1,045.57	2	-0.02102	35.27	5482690	286	295	mk1-2	18882
(K)FALNSLLQR(Q)	94%	89.296	531.3087	1,060.60	2	-0.03956	52.12	1.06E+07	478	486	mk1-2	30134
(R)RPSSLQSLFGLPEAAGAR(D)	61%	61.102	619.6708	1,855.99	3	-0.06354	53.83	8501880	1452	1469	mk1-2	31251
