# Supplementary material for: Genomic studies controvert the existence of the CUX1 p75 isoform
Source: Sci Rep. 2022 Jan 7;12:151. doi: 10.1038/s41598-021-03930-4 (PMC8741762; doi:10.1038/s41598-021-03930-4)
Supplement: Supplementary file 5 — Supplementary Table S4. [file 41598_2021_3930_MOESM5_ESM.xls]

p75 lysate peptide table report from Scaffold
Sequence	Prob	P-score	Observed	Actual Mass	Charge	Delta PPM	Retention Time (minutes)	TIC	Start	Stop	Replicate number	Scan number
(K)APDVEQAIEVLTR(S)	96%	90.653	720.8883	1,439.76	2	-0.1124	67.15	0	238	250	mk3-2	36027
(R)ITEAVATATEQR(E)	99%	138.65	645.3384	1,288.66	2	-0.06358	30.75	0	382	393	mk3-1	12207
(R)ITEAVATATEQR(E)	83%	70.363	645.3384	1,288.66	2	-0.06358	21.59	0	382	393	mk1-1	9805
(K)FLQSYPGR(G)	90%	79.116	484.2534	966.4923	2	-0.06408	35.85	0	507	514	mk3-1	15552
